# Supplementary material for: The Complex and Diverse Genetic Architecture of the Absence of Horns (Polledness) in Domestic Ruminants, including Goats and Sheep
Source: Genes (Basel). 2022 May 6;13(5):832. doi: 10.3390/genes13050832 (PMC9140736; doi:10.3390/genes13050832)
Supplement: Supplementary file 1 [file genes-13-00832-s001.zip]

Archive with 2 entries (2 files):
- Table S1_Whole genome sequencing data from Dorper sheep.xlsx
- Table S2_Sheep genotyped with genetic testing for polled intersex syndrome in goats.xlsx
