# Supplementary material for: The Complex and Diverse Genetic Architecture of the Absence of Horns (Polledness) in Domestic Ruminants, including Goats and Sheep
Source: Genes (Basel). 2022 May 6;13(5):832. doi: 10.3390/genes13050832 (PMC9140736; doi:10.3390/genes13050832)
Supplement: Supplementary file 1 [file genes-13-00832-s001.zip › Table S1_Whole genome sequencing data from Dorper sheep.xlsx]

## Sheet: Tabelle1
Table S1. Whole genome sequencing data from Dorper sheep. The data derived from short-read sequening and is publically available via the European Nucleotide Archive (ENA). All nine animals are males.
Accession Number	Breed	Horn status
SAMEA6531511	Dorper Sheep	horned
SAMEA6531507	Dorper Sheep	horned
SAMEA5720682	Dorper Sheep	horned
SAMEA6531512	Dorper Sheep	horned
SAMEA5720681	Dorper Sheep	horned
SAMEA6531508	Dorper Sheep	scured
SAMEA6531509	Dorper Sheep	scured
SAMEA5720683	Dorper Sheep	polled
SAMEA6531510	Dorper Sheep	polled
