# Supplementary material for: The Complex and Diverse Genetic Architecture of the Absence of Horns (Polledness) in Domestic Ruminants, including Goats and Sheep
Source: Genes (Basel). 2022 May 6;13(5):832. doi: 10.3390/genes13050832 (PMC9140736; doi:10.3390/genes13050832)
Supplement: Supplementary file 1 [file genes-13-00832-s001.zip › Table S2_Sheep genotyped with genetic testing for polled intersex syndrome in goats.xlsx]

## Sheet: Tabelle1
Table S2. Sheep genotyped with genetic testing for polled intersex syndrome in goats. Samples of different sheep breed genotyped with the two existing version of the PIS genetic testings. Simon et al. (2020) established a multiplex PCR combining the determination of the sex and the horn status. In Guo et al. (2021) a 369 bp sized PCR product indicates a horned animal, while a PCR product of 1822 …
Breed	Sex	Horn status	PIS genetic testing (Simon et al. 2020)	PIS genetic testing (Guo et al. 2021)
Merinoland Sheep	male	polled	male, horned	horned
	female	polled	female, horned	horned
African Dorper	male	polled	male, horned	horned
	male	horned	male, horned	horned
	male	scured	male, horned	horned
	female	polled	female, horned	horned
Kerry Hill Sheep	male	polled	male, horned	horned
	female	polled	female, horned	horned
Rhone Sheep	male	polled	male, horned	horned
	female	polled	female, horned	horned
Barbados Blackbelly Sheep	male	polled	male, horned	horned
	female	polled	female, horned	horned
Cameroon Sheep	male	horned	male, horned	horned
	female	polled	female, horned	horned
East Friesian Milk Sheep	male	polled	male, horned	horned
	female	polled	female, horned	horned
Texel Sheep	male	polled	male, horned	horned
	female	polled	female, horned	horned
Soay Sheep	male	n/a	male, horned	horned
Mouflon	n/a	n/a	male, horned	hornedhorned
Lacaune Sheep	male	polled	male, horned	horned
	female	polled	female, horned	horned
Scottish Blackface Sheep	female	horned	female, horned	horned
Ouessant Sheep	male	horned	male, horned	horned
	female	polled	female, horned	horned
Roughwooled Pommeranian Sheep	male	polled	male, horned	horned
	male	scured	male, horned	horned
Krainer Steinschaf	female	n/a	female, horned	horned
Grey Horned Heath	n/a	horned	male, horned	horned
